# Supplementary material for: Modeling the Combined Effects of Straw Returning, Urease Inhibitors, and Nitrogen Split Application on Rice Yield and Ammonia Volatilization in Purple Soil Area
Source: Plants (Basel). 2025 Jun 6;14(12):1744. doi: 10.3390/plants14121744 (PMC12196444; doi:10.3390/plants14121744)
Supplement: Supplementary file 1 [file plants-14-01744-s001.zip]

Archive with 1 entries (1 files):
- plants-3623681-supplementary.pdf
